# Supplementary material for: Cofactor-independent RNA editing by a synthetic S-type PPR protein
Source: Synth Biol (Oxf). 2021 Dec 23;7(1):ysab034. doi: 10.1093/synbio/ysab034 (PMC8809517; doi:10.1093/synbio/ysab034)
Supplement: ysab034_Supp [file ysab034_supp.zip]

Archive with 8 entries (8 files):
- pETM20-GFP-9S.gb
- pETM20-TRX-9P-S2.gb
- pETM20-TRX-9S-DYW.gb
- pETM20-TRX-9S-E2.gb
- pETM20-TRX-9S-S2.gb
- pETM20-TRX-AviTag-9S-S2.gb
- Supplementary figures.pdf
- Supplementray tables.xlsx
