# Supplementary material for: Cofactor-independent RNA editing by a synthetic S-type PPR protein
Source: Synth Biol (Oxf). 2021 Dec 23;7(1):ysab034. doi: 10.1093/synbio/ysab034 (PMC8809517; doi:10.1093/synbio/ysab034)
Supplement: ysab034_Supp [file ysab034_supp.zip › pETM20-TRX-9S-E2.gb]

LOCUS       pETM20-TRX-9S-E2        7164 bp ds-DNA     circular SYN 15-NOV-2021
DEFINITION  synthetic circular DNA.
ACCESSION
VERSION     .
KEYWORDS    .
SOURCE      synthetic DNA construct
  ORGANISM  synthetic DNA construct.
REFERENCE   1  (bases 1 to 7164)
  AUTHORS   .
  TITLE     Direct Submission
  JOURNAL   Exported Monday, Aug 30, 2021 from SnapGene Viewer 4.3.10
            https://www.snapgene.com
FEATURES             Location/Qualifiers
     source          1..7164
                     /organism="synthetic DNA construct"
                     /mol_type="other DNA"
     rep_origin      12..467
     regulatory      494..598
                     /note="Geneious type: promoter"
                     /gene="bla"
                     /standard_name="AmpR promoter"
     CDS             599..1459
                     /codon_start=1
                     /gene="bla"
                     /product="beta-lactamase"
                     /note="confers resistance to ampicillin, carbenicillin,
                     and related antibiotics"
                     /translation="MSIQHFRVALIPFFAAFCLPVFAHPETLVKVKDAEDQLGARVGY
                     IELDLNSGKILESFRPEERFPMMSTFKVLLCGAVLSRIDAGQEQLGRRIHYSQNDLVE
                     YSPVTEKHLTDGMTVRELCSAAITMSDNTAANLLLTTIGGPKELTAFLHNMGDHVTRL
                     DRWEPELNEAIPNDERDTTMPAAMATTLRKLLTGELLTLASRQQLIDWMEADKVAGPL
                     LRSALPAGWFIADKSGAGERGSRGIIAALGPDGKPSRIVVIYTTGSQATMDERNRQIA
                     EIGASLIKHW"
                     /standard_name="AmpR"
     rep_origin      1630..2218
     misc_feature    2404..2546
                     /note="basis of mobility region from pBR322"
                     /standard_name="bom"
     CDS             complement(2648..2839)
                     /codon_start=1
                     /gene="rop"
                     /product="Rop protein, which maintains plasmids at low
                     copy number"
                     /translation="MTKQEKTALNMARFIRSQTLTLLEKLNELDADEQADICESLHDH
                     ADELYRSCLARFGDDGENL"
                     /standard_name="rop"
     CDS             complement(3648..4730)
                     /codon_start=1
                     /gene="lacI"
                     /product="lac repressor"
                     /note="The lac repressor binds to the lac operator to 
                     inhibit transcription in E. coli. This inhibition can be
                     relieved by adding lactose or
                     isopropyl-beta-D-thiogalactopyranoside (IPTG)."
                     /translation="MKPVTLYDVAEYAGVSYQTVSRVVNQASHVSAKTREKVEAAMAE
                     LNYIPNRVAQQLAGKQSLLIGVATSSLALHAPSQIVAAIKSRADQLGASVVVSMVERS
                     GVEACKAAVHNLLAQRVSGLIINYPLDDQDAIAVEAACTNVPALFLDVSDQTPINSII
                     FSHEDGTRLGVEHLVALGHQQIALLAGPLSSVSARLRLAGWHKYLTRNQIQPIAEREG
                     DWSAMSGFQQTMQMLNEGIVPTAMLVANDQMALGAMRAITESGLRVGADISVVGYDDT
                     EDSSCYIPPLTTIKQDFRLLGQTSVDRLLQLSQGQAVKGNQLLPVSLVKRKTTLAPNT
                     QTASPRALADSLMQLARQVSRLESGQ"
                     /standard_name="lacI"
     regulatory      complement(4731..4808)
                     /note="Geneious type: promoter"
                     /gene="lacI"
     regulatory      5120..5138
                     /note="Geneious type: promoter"
                     /note="promoter for bacteriophage T7 RNA polymerase"
                     /standard_name="T7 promoter"
     protein_bind    5139..5163
                     /bound_moiety="lac repressor encoded by lacI"
                     /note="The lac repressor binds to the lac operator to 
                     inhibit transcription in E. coli. This inhibition can be
                     relieved by adding lactose or
                     isopropyl-beta-D-thiogalactopyranoside (IPTG)."
                     /standard_name="lac operator"
     misc_feature    5178..5200
                     /note="Geneious type: RBS"
                     /note="efficient ribosome binding site from bacteriophage
                     T7 gene 10 (Olins and Rangwala, 1989)"
     CDS             5208..6998
                     /codon_start=1
                     /translation="MSDKIIHLTDDSFDTDVLKADGAILVDFWAEWCGPCKMIAPILD
                     EIADEYQGKLTVAKLNIDQNPGTAPKYGIRGIPTLLLFKNGEVAATKVGALSKGQLKE
                     FLDANLAGSGSGHMHHHHHHSSGENLYFQGAMGNSVVSWNSMITAYARNGRIEEARKL
                     FDEMPERDVVSWNAMISGYAKNGELDEARKLFDEMPERDVVSWTAMISGYAQNGRIDE
                     ARELFDKMPERNVVSWNAMISGYAQNGRIDEARELFDKMPERSVVSWTAMISGYAQNG
                     RIDEARELFDKMPERNVVSWNAMISGYAQNGRIDEARELFDKMPERSVVSWTAMISGY
                     AQNGRIDEARELFDKMPERDVVSWNAMISGYAQNGRIDEARELFDKMPERDVVSWTAM
                     ISAYAQCGHLEEARKIFDRMPERDVVSWNAMIAGYAQNGHGEEALELFREMQLEGIKP
                     SEVTFTSVLSACSHAGLVEEGWEYFVSMASDYGIEPRREHYGCMVDLLGRAGRLEEAE
                     ELIESMPFEPNAAVWGALLGACRVHGNVELGERAAEKLLELEPESSGNYVLLSNIYAS
                     AGRWDDVEKVRKMMKERGIKKTPGCSWVES"
                     /standard_name="TRX-9SS2E"
     CDS             5208..5534
                     /codon_start=1
                     /gene="trxA"
                     /product="E. coli thioredoxin"
                     /translation="MSDKIIHLTDDSFDTDVLKADGAILVDFWAEWCGPCKMIAPILD
                     EIADEYQGKLTVAKLNIDQNPGTAPKYGIRGIPTLLLFKNGEVAATKVGALSKGQLKE
                     FLDANLA"
                     /note="Geneious type: misc_feature"
                     /standard_name="TrxA"
     CDS             5556..5573
                     /codon_start=1
                     /product="6xHis affinity tag"
                     /translation="HHHHHH"
                     /note="Geneious type: misc_feature"
                     /standard_name="6xHis"
     CDS             5583..5603
                     /codon_start=1
                     /product="tobacco etch virus (TEV) protease recognition
                     and cleavage site"
                     /translation="ENLYFQG"
                     /note="Geneious type: misc_feature"
                     /standard_name="TEV site"
     misc_feature    5619..5711
                     /standard_name="dsnSa"
     misc_feature    5712..5804
                     /standard_name="dsnSb"
     misc_feature    5805..5897
                     /standard_name="dsnSc"
     misc_feature    5898..5990
                     /standard_name="dsnSc"
     misc_feature    5991..6083
                     /standard_name="dsnSc"
     misc_feature    6084..6176
                     /standard_name="dsnSc"
     misc_feature    6177..6269
                     /standard_name="dsnSc"
     misc_feature    6270..6362
                     /standard_name="dsnSc"
     misc_feature    6363..6455
                     /standard_name="dsnSd"
     misc_feature    6456..6560
                     /standard_name="P2"
     misc_feature    6561..6668
                     /standard_name="L2"
     misc_feature    6669..6764
                     /standard_name="S2"
     misc_feature    6765..6866
                     /standard_name="E1"
     misc_feature    6867..6968
                     /standard_name="E2"
     regulatory      7092..7139
                     /note="Geneious type: terminator"
                     /note="transcription terminator for bacteriophage T7 RNA 
                     polymerase"
                     /standard_name="T7 terminator"
ORIGIN      
        1 tggcgaatgg gacgcgccct gtagcggcgc attaagcgcg gcgggtgtgg tggttacgcg
       61 cagcgtgacc gctacacttg ccagcgccct agcgcccgct cctttcgctt tcttcccttc
      121 ctttctcgcc acgttcgccg gctttccccg tcaagctcta aatcgggggc tccctttagg
      181 gttccgattt agtgctttac ggcacctcga ccccaaaaaa cttgattagg gtgatggttc
      241 acgtagtggg ccatcgccct gatagacggt ttttcgccct ttgacgttgg agtccacgtt
      301 ctttaatagt ggactcttgt tccaaactgg aacaacactc aaccctatct cggtctattc
      361 ttttgattta taagggattt tgccgatttc ggcctattgg ttaaaaaatg agctgattta
      421 acaaaaattt aacgcgaatt ttaacaaaat attaacgttt acaatttcag gtggcacttt
      481 tcggggaaat gtgcgcggaa cccctatttg tttatttttc taaatacatt caaatatgta
      541 tccgctcatg agacaataac cctgataaat gcttcaataa tattgaaaaa ggaagagtat
      601 gagtattcaa catttccgtg tcgcccttat tccctttttt gcggcatttt gccttcctgt
      661 ttttgctcac ccagaaacgc tggtgaaagt aaaagatgct gaagatcagt tgggtgcacg
      721 agtgggttac atcgaactgg atctcaacag cggtaagatc cttgagagtt ttcgccccga
      781 agaacgtttt ccaatgatga gcacttttaa agttctgcta tgtggcgcgg tattatcccg
      841 tattgacgcc gggcaagagc aactcggtcg ccgcatacac tattctcaga atgacttggt
      901 tgagtactca ccagtcacag aaaagcatct tacggatggc atgacagtaa gagaattatg
      961 cagtgctgcc ataaccatga gtgataacac tgcggccaac ttacttctga caacgatcgg
     1021 aggaccgaag gagctaaccg cttttttgca caacatgggg gatcatgtaa ctcgccttga
     1081 tcgttgggaa ccggagctga atgaagccat accaaacgac gagcgtgaca ccacgatgcc
     1141 tgcagcaatg gcaacaacgt tgcgcaaact attaactggc gaactactta ctctagcttc
     1201 ccggcaacaa ttaatagact ggatggaggc ggataaagtt gcaggaccac ttctgcgctc
     1261 ggcccttccg gctggctggt ttattgctga taaatctgga gccggtgagc gtgggtctcg
     1321 cggtatcatt gcagcactgg ggccagatgg taagccctcc cgtatcgtag ttatctacac
     1381 gacggggagt caggcaacta tggatgaacg aaatagacag atcgctgaga taggtgcctc
     1441 actgattaag cattggtaac tgtcagacca agtttactca tatatacttt agattgattt
     1501 aaaacttcat ttttaattta aaaggatcta ggtgaagatc ctttttgata atctcatgac
     1561 caaaatccct taacgtgagt tttcgttcca ctgagcgtca gaccccgtag aaaagatcaa
     1621 aggatcttct tgagatcctt tttttctgcg cgtaatctgc tgcttgcaaa caaaaaaacc
     1681 accgctacca gcggtggttt gtttgccgga tcaagagcta ccaactcttt ttccgaaggt
     1741 aactggcttc agcagagcgc agataccaaa tactgtcctt ctagtgtagc cgtagttagg
     1801 ccaccacttc aagaactctg tagcaccgcc tacatacctc gctctgctaa tcctgttacc
     1861 agtggctgct gccagtggcg ataagtcgtg tcttaccggg ttggactcaa gacgatagtt
     1921 accggataag gcgcagcggt cgggctgaac ggggggttcg tgcacacagc ccagcttgga
     1981 gcgaacgacc tacaccgaac tgagatacct acagcgtgag ctatgagaaa gcgccacgct
     2041 tcccgaaggg agaaaggcgg acaggtatcc ggtaagcggc agggtcggaa caggagagcg
     2101 cacgagggag cttccagggg gaaacgcctg gtatctttat agtcctgtcg ggtttcgcca
     2161 cctctgactt gagcgtcgat ttttgtgatg ctcgtcaggg gggcggagcc tatggaaaaa
     2221 cgccagcaac gcggcctttt tacggttcct ggccttttgc tggccttttg ctcacatgtt
     2281 ctttcctgcg ttatcccctg attctgtgga taaccgtatt accgcctttg agtgagctga
     2341 taccgctcgc cgcagccgaa cgaccgagcg cagcgagtca gtgagcgagg aagcggaaga
     2401 gcgcctgatg cggtattttc tccttacgca tctgtgcggt atttcacacc gcatatatgg
     2461 tgcactctca gtacaatctg ctctgatgcc gcatagttaa gccagtatac actccgctat
     2521 cgctacgtga ctgggtcatg gctgcgcccc gacacccgcc aacacccgct gacgcgccct
     2581 gacgggcttg tctgctcccg gcatccgctt acagacaagc tgtgaccgtc tccgggagct
     2641 gcatgtgtca gaggttttca ccgtcatcac cgaaacgcgc gaggcagctg cggtaaagct
     2701 catcagcgtg gtcgtgaagc gattcacaga tgtctgcctg ttcatccgcg tccagctcgt
     2761 tgagtttctc cagaagcgtt aatgtctggc ttctgataaa gcgggccatg ttaagggcgg
     2821 ttttttcctg tttggtcact gatgcctccg tgtaaggggg atttctgttc atgggggtaa
     2881 tgataccgat gaaacgagag aggatgctca cgatacgggt tactgatgat gaacatgccc
     2941 ggttactgga acgttgtgag ggtaaacaac tggcggtatg gatgcggcgg gaccagagaa
     3001 aaatcactca gggtcaatgc cagcgcttcg ttaatacaga tgtaggtgtt ccacagggta
     3061 gccagcagca tcctgcgatg cagatccgga acataatggt gcagggcgct gacttccgcg
     3121 tttccagact ttacgaaaca cggaaaccga agaccattca tgttgttgct caggtcgcag
     3181 acgttttgca gcagcagtcg cttcacgttc gctcgcgtat cggtgattca ttctgctaac
     3241 cagtaaggca accccgccag cctagccggg tcctcaacga caggagcacg atcatgcgca
     3301 cccgtggggc cgccatgccg gcgataatgg cctgcttctc gccgaaacgt ttggtggcgg
     3361 gaccagtgac gaaggcttga gcgagggcgt gcaagattcc gaataccgca agcgacaggc
     3421 cgatcatcgt cgcgctccag cgaaagcggt cctcgccgaa aatgacccag agcgctgccg
     3481 gcacctgtcc tacgagttgc atgataaaga agacagtcat aagtgcggcg acgatagtca
     3541 tgccccgcgc ccaccggaag gagctgactg ggttgaaggc tctcaagggc atcggtcgag
     3601 atcccggtgc ctaatgagtg agctaactta cattaattgc gttgcgctca ctgcccgctt
     3661 tccagtcggg aaacctgtcg tgccagctgc attaatgaat cggccaacgc gcggggagag
     3721 gcggtttgcg tattgggcgc cagggtggtt tttcttttca ccagtgagac gggcaacagc
     3781 tgattgccct tcaccgcctg gccctgagag agttgcagca agcggtccac gctggtttgc
     3841 cccagcaggc gaaaatcctg tttgatggtg gttaacggcg ggatataaca tgagctgtct
     3901 tcggtatcgt cgtatcccac taccgagatg tccgcaccaa cgcgcagccc ggactcggta
     3961 atggcgcgca ttgcgcccag cgccatctga tcgttggcaa ccagcatcgc agtgggaacg
     4021 atgccctcat tcagcatttg catggtttgt tgaaaaccgg acatggcact ccagtcgcct
     4081 tcccgttccg ctatcggctg aatttgattg cgagtgagat atttatgcca gccagccaga
     4141 cgcagacgcg ccgagacaga acttaatggg cccgctaaca gcgcgatttg ctggtgaccc
     4201 aatgcgacca gatgctccac gcccagtcgc gtaccgtctt catgggagaa aataatactg
     4261 ttgatgggtg tctggtcaga gacatcaaga aataacgccg gaacattagt gcaggcagct
     4321 tccacagcaa tggcatcctg gtcatccagc ggatagttaa tgatcagccc actgacgcgt
     4381 tgcgcgagaa gattgtgcac cgccgcttta caggcttcga cgccgcttcg ttctaccatc
     4441 gacaccacca cgctggcacc cagttgatcg gcgcgagatt taatcgccgc gacaatttgc
     4501 gacggcgcgt gcagggccag actggaggtg gcaacgccaa tcagcaacga ctgtttgccc
     4561 gccagttgtt gtgccacgcg gttgggaatg taattcagct ccgccatcgc cgcttccact
     4621 ttttcccgcg ttttcgcaga aacgtggctg gcctggttca ccacgcggga aacggtctga
     4681 taagagacac cggcatactc tgcgacatcg tataacgtta ctggtttcac attcaccacc
     4741 ctgaattgac tctcttccgg gcgctatcat gccataccgc gaaaggtttt gcgccattcg
     4801 atggtgtccg ggatctcgac gctctccctt atgcgactcc tgcattagga agcagcccag
     4861 tagtaggttg aggccgttag caccgccgcc gcaaggaatg gtgcatgcaa ggagatggcg
     4921 cccaacagtc ccccggccac ggggcctgcc accataccca cgccgaaaca agcgctcatg
     4981 agcccgaagt ggcgagcccg atcttcccca tcggtgatgt cggcgatata ggcgccagca
     5041 accgcacctg tggcgccggt gatgccggcc acgatgcgtc cggcgtagag gatcgagatc
     5101 gatctcgatc ccgcgaaatt aatacgactc actatagggg aattgtgagc ggataacaat
     5161 tcccctctag aaataatttt gtttaacttt aagaaggaga tatacatatg agcgataaaa
     5221 ttattcacct gactgacgac agttttgaca cggatgtact caaagcggac ggggcgatcc
     5281 tcgtcgattt ctgggcagag tggtgcggtc cgtgcaaaat gatcgccccg attctggatg
     5341 aaatcgctga cgaatatcag ggcaaactga ccgttgcaaa actgaacatc gatcaaaacc
     5401 ctggcactgc gccgaaatat ggcatccgtg gtatcccgac tctgctgctg ttcaaaaacg
     5461 gtgaagtggc ggcaaccaaa gtgggtgcac tgtctaaagg tcagttgaaa gagttcctcg
     5521 acgctaacct ggccggttct ggttctggcc atatgcacca tcatcatcat cattcttctg
     5581 gtgagaatct ttattttcag ggcgccatgg gaaattctgt tgtttcttgg aactctatga
     5641 ttactgctta tgctagaaac ggtagaatcg aagaggctag aaagttgttt gatgagatgc
     5701 ctgaaagaga tgttgtttct tggaatgcta tgatttctgg atacgctaaa aacggtgagc
     5761 ttgatgaagc tagaaagttg ttcgatgaga tgccagagag ggatgttgtt tcttggacag
     5821 ctatgatttc tggatatgct caaaatggta gaatcgatga ggctagagaa cttttcgata
     5881 agatgcctga aagaaacgtt gtttcttgga acgcaatgat ttctggttac gctcagaacg
     5941 gtaggattga tgaggctaga gaattgttcg ataagatgcc agagagatca gttgtttctt
     6001 ggaccgcaat gatttctgga tacgcacaga atggtaggat agatgaagct agagaacttt
     6061 ttgataaaat gccagagagg aatgttgttt cttggaatgc gatgatttct ggttatgcac
     6121 agaacggtag gatagacgaa gctagagaat tgtttgataa gatgcctgaa agatcagttg
     6181 tttcttggac ggcaatgatt tctggttatg ctcagaatgg taggatcgac gaagctagag
     6241 aacttttcga caaaatgcca gagcgtgacg ttgtttcttg gaatgcaatg atttctggat
     6301 atgcacagaa cggtagaatt gacgaagcta gagaactttt cgacaagatg ccagagcgtg
     6361 atgttgtttc ttggactgct atgatttctg cttatgctca atgtggacat ttggaagagg
     6421 ctagaaagat ttttgataga atgccagaga gagacgttgt ttcttggaat gccatgattg
     6481 ctggatacgc tcaaaacgga catggtgaag aggctcttga gttgtttaga gaaatgcagc
     6541 ttgagggtat caagccatct gaagttactt tcacatctgt tctttctgct tgttctcatg
     6601 ctggattggt tgaagagggt tgggagtatt tcgtttctat ggcttctgat tacggaattg
     6661 aacctagaag agagcattat ggttgtatgg ttgatctttt gggaagagct ggtagacttg
     6721 aagaggctga agagttgatc gaatctatgc cttttgagcc aaatgctgct gtttggggtg
     6781 ctcttttggg tgcttgtaga gttcatggaa acgttgagct tggtgaaaga gctgctgaga
     6841 aacttttgga attggagcca gaatcttctg gaaactacgt tcttttgtct aacatctatg
     6901 cttctgctgg tagatgggat gatgttgaaa aggttagaaa aatgatgaag gagagaggaa
     6961 tcaagaaaac acctggttgt tcttgggttg aatcttaata actcgagcac caccaccacc
     7021 accactgaga tccggctgct aacaaagccc gaaaggaagc tgagttggct gctgccaccg
     7081 ctgagcaata actagcataa ccccttgggg cctctaaacg ggtcttgagg ggttttttgc
     7141 tgaaaggagg aactatatcc ggat
//
