# Supplementary material for: Cofactor-independent RNA editing by a synthetic S-type PPR protein
Source: Synth Biol (Oxf). 2021 Dec 23;7(1):ysab034. doi: 10.1093/synbio/ysab034 (PMC8809517; doi:10.1093/synbio/ysab034)
Supplement: ysab034_Supp [file ysab034_supp.zip › pETM20-TRX-9S-S2.gb]

LOCUS       pETM20-TRX-9S-S2        6988 bp ds-DNA     circular SYN 15-NOV-2021
DEFINITION  synthetic circular DNA.
ACCESSION
VERSION     .
KEYWORDS    .
SOURCE      synthetic DNA construct
  ORGANISM  synthetic DNA construct.
REFERENCE   1  (bases 1 to 6988)
  AUTHORS   .
  TITLE     Direct Submission
  JOURNAL   Exported Monday, Aug 30, 2021 from SnapGene Viewer 4.3.10
            https://www.snapgene.com
FEATURES             Location/Qualifiers
     source          1..6988
                     /organism="synthetic DNA construct"
                     /mol_type="other DNA"
     rep_origin      12..467
     regulatory      494..598
                     /note="Geneious type: promoter"
                     /gene="bla"
                     /standard_name="AmpR promoter"
     CDS             599..1459
                     /codon_start=1
                     /gene="bla"
                     /product="beta-lactamase"
                     /note="confers resistance to ampicillin, carbenicillin,
                     and related antibiotics"
                     /translation="MSIQHFRVALIPFFAAFCLPVFAHPETLVKVKDAEDQLGARVGY
                     IELDLNSGKILESFRPEERFPMMSTFKVLLCGAVLSRIDAGQEQLGRRIHYSQNDLVE
                     YSPVTEKHLTDGMTVRELCSAAITMSDNTAANLLLTTIGGPKELTAFLHNMGDHVTRL
                     DRWEPELNEAIPNDERDTTMPAAMATTLRKLLTGELLTLASRQQLIDWMEADKVAGPL
                     LRSALPAGWFIADKSGAGERGSRGIIAALGPDGKPSRIVVIYTTGSQATMDERNRQIA
                     EIGASLIKHW"
                     /standard_name="AmpR"
     rep_origin      1630..2218
     misc_feature    2404..2546
                     /note="basis of mobility region from pBR322"
                     /standard_name="bom"
     CDS             complement(2648..2839)
                     /codon_start=1
                     /gene="rop"
                     /product="Rop protein, which maintains plasmids at low
                     copy number"
                     /translation="MTKQEKTALNMARFIRSQTLTLLEKLNELDADEQADICESLHDH
                     ADELYRSCLARFGDDGENL"
                     /standard_name="rop"
     CDS             complement(3648..4730)
                     /codon_start=1
                     /gene="lacI"
                     /product="lac repressor"
                     /note="The lac repressor binds to the lac operator to 
                     inhibit transcription in E. coli. This inhibition can be
                     relieved by adding lactose or
                     isopropyl-beta-D-thiogalactopyranoside (IPTG)."
                     /translation="MKPVTLYDVAEYAGVSYQTVSRVVNQASHVSAKTREKVEAAMAE
                     LNYIPNRVAQQLAGKQSLLIGVATSSLALHAPSQIVAAIKSRADQLGASVVVSMVERS
                     GVEACKAAVHNLLAQRVSGLIINYPLDDQDAIAVEAACTNVPALFLDVSDQTPINSII
                     FSHEDGTRLGVEHLVALGHQQIALLAGPLSSVSARLRLAGWHKYLTRNQIQPIAEREG
                     DWSAMSGFQQTMQMLNEGIVPTAMLVANDQMALGAMRAITESGLRVGADISVVGYDDT
                     EDSSCYIPPLTTIKQDFRLLGQTSVDRLLQLSQGQAVKGNQLLPVSLVKRKTTLAPNT
                     QTASPRALADSLMQLARQVSRLESGQ"
                     /standard_name="lacI"
     regulatory      complement(4731..4808)
                     /note="Geneious type: promoter"
                     /gene="lacI"
     regulatory      5121..5139
                     /note="Geneious type: promoter"
                     /note="promoter for bacteriophage T7 RNA polymerase"
                     /standard_name="T7 promoter"
     protein_bind    5140..5164
                     /bound_moiety="lac repressor encoded by lacI"
                     /note="The lac repressor binds to the lac operator to 
                     inhibit transcription in E. coli. This inhibition can be
                     relieved by adding lactose or
                     isopropyl-beta-D-thiogalactopyranoside (IPTG)."
                     /standard_name="lac operator"
     misc_feature    5179..5201
                     /note="Geneious type: RBS"
                     /note="efficient ribosome binding site from bacteriophage
                     T7 gene 10 (Olins and Rangwala, 1989)"
     CDS             5209..6822
                     /codon_start=1
                     /translation="MSDKIIHLTDDSFDTDVLKADGAILVDFWAEWCGPCKMIAPILD
                     EIADEYQGKLTVAKLNIDQNPGTAPKYGIRGIPTLLLFKNGEVAATKVGALSKGQLKE
                     FLDANLAGSGSGHMHHHHHHSSGENLYFQGAMGNSVVSWNSMITAYARNGRIEEARKL
                     FDEMPERDVVSWNAMISGYAKNGELDEARKLFDEMPERDVVSWTAMISGYAQNGRIDE
                     ARELFDKMPERNVVSWNAMISGYAQNGRIDEARELFDKMPERSVVSWTAMISGYAQNG
                     RIDEARELFDKMPERNVVSWNAMISGYAQNGRIDEARELFDKMPERSVVSWTAMISGY
                     AQNGRIDEARELFDKMPERDVVSWNAMISGYAQNGRIDEARELFDKMPERDVVSWTAM
                     ISAYAQCGHLEEARKIFDRMPERDVVSWNAMIAGYAQNGHGEEALELFREMQLEGIKP
                     SEVTFTSVLSACSHAGLVEEGWEYFVSMASDYGIEPRREHYGCMVDLLGRAGRLEEAE
                     ELIESMPFEPNAVVWRTFLQGCKTYGMLD"
                     /standard_name="TRX-9S-S2"
     CDS             5209..5535
                     /codon_start=1
                     /gene="trxA"
                     /product="E. coli thioredoxin"
                     /translation="MSDKIIHLTDDSFDTDVLKADGAILVDFWAEWCGPCKMIAPILD
                     EIADEYQGKLTVAKLNIDQNPGTAPKYGIRGIPTLLLFKNGEVAATKVGALSKGQLKE
                     FLDANLA"
                     /note="Geneious type: misc_feature"
                     /standard_name="TrxA"
     CDS             5557..5574
                     /codon_start=1
                     /product="6xHis affinity tag"
                     /translation="HHHHHH"
                     /note="Geneious type: misc_feature"
                     /standard_name="6xHis"
     CDS             5584..5604
                     /codon_start=1
                     /product="tobacco etch virus (TEV) protease recognition
                     and cleavage site"
                     /translation="ENLYFQG"
                     /note="Geneious type: misc_feature"
                     /standard_name="TEV site"
     misc_feature    5620..5712
                     /standard_name="dsnSa"
     misc_feature    5713..5805
                     /standard_name="dsnSb"
     misc_feature    5806..5898
                     /standard_name="dsnSc"
     misc_feature    5899..5991
                     /standard_name="dsnSc"
     misc_feature    5992..6084
                     /standard_name="dsnSc"
     misc_feature    6085..6177
                     /standard_name="dsnSc"
     misc_feature    6178..6270
                     /standard_name="dsnSc"
     misc_feature    6271..6363
                     /standard_name="dsnSc"
     misc_feature    6364..6456
                     /standard_name="dsnSd"
     misc_feature    6457..6561
                     /standard_name="P2"
     misc_feature    6562..6669
                     /standard_name="L2"
     misc_feature    6670..6765
                     /standard_name="S2"
     regulatory      6916..6963
                     /note="Geneious type: terminator"
                     /note="transcription terminator for bacteriophage T7 RNA 
                     polymerase"
                     /standard_name="T7 terminator"
ORIGIN      
        1 tggcgaatgg gacgcgccct gtagcggcgc attaagcgcg gcgggtgtgg tggttacgcg
       61 cagcgtgacc gctacacttg ccagcgccct agcgcccgct cctttcgctt tcttcccttc
      121 ctttctcgcc acgttcgccg gctttccccg tcaagctcta aatcgggggc tccctttagg
      181 gttccgattt agtgctttac ggcacctcga ccccaaaaaa cttgattagg gtgatggttc
      241 acgtagtggg ccatcgccct gatagacggt ttttcgccct ttgacgttgg agtccacgtt
      301 ctttaatagt ggactcttgt tccaaactgg aacaacactc aaccctatct cggtctattc
      361 ttttgattta taagggattt tgccgatttc ggcctattgg ttaaaaaatg agctgattta
      421 acaaaaattt aacgcgaatt ttaacaaaat attaacgttt acaatttcag gtggcacttt
      481 tcggggaaat gtgcgcggaa cccctatttg tttatttttc taaatacatt caaatatgta
      541 tccgctcatg agacaataac cctgataaat gcttcaataa tattgaaaaa ggaagagtat
      601 gagtattcaa catttccgtg tcgcccttat tccctttttt gcggcatttt gccttcctgt
      661 ttttgctcac ccagaaacgc tggtgaaagt aaaagatgct gaagatcagt tgggtgcacg
      721 agtgggttac atcgaactgg atctcaacag cggtaagatc cttgagagtt ttcgccccga
      781 agaacgtttt ccaatgatga gcacttttaa agttctgcta tgtggcgcgg tattatcccg
      841 tattgacgcc gggcaagagc aactcggtcg ccgcatacac tattctcaga atgacttggt
      901 tgagtactca ccagtcacag aaaagcatct tacggatggc atgacagtaa gagaattatg
      961 cagtgctgcc ataaccatga gtgataacac tgcggccaac ttacttctga caacgatcgg
     1021 aggaccgaag gagctaaccg cttttttgca caacatgggg gatcatgtaa ctcgccttga
     1081 tcgttgggaa ccggagctga atgaagccat accaaacgac gagcgtgaca ccacgatgcc
     1141 tgcagcaatg gcaacaacgt tgcgcaaact attaactggc gaactactta ctctagcttc
     1201 ccggcaacaa ttaatagact ggatggaggc ggataaagtt gcaggaccac ttctgcgctc
     1261 ggcccttccg gctggctggt ttattgctga taaatctgga gccggtgagc gtgggtctcg
     1321 cggtatcatt gcagcactgg ggccagatgg taagccctcc cgtatcgtag ttatctacac
     1381 gacggggagt caggcaacta tggatgaacg aaatagacag atcgctgaga taggtgcctc
     1441 actgattaag cattggtaac tgtcagacca agtttactca tatatacttt agattgattt
     1501 aaaacttcat ttttaattta aaaggatcta ggtgaagatc ctttttgata atctcatgac
     1561 caaaatccct taacgtgagt tttcgttcca ctgagcgtca gaccccgtag aaaagatcaa
     1621 aggatcttct tgagatcctt tttttctgcg cgtaatctgc tgcttgcaaa caaaaaaacc
     1681 accgctacca gcggtggttt gtttgccgga tcaagagcta ccaactcttt ttccgaaggt
     1741 aactggcttc agcagagcgc agataccaaa tactgtcctt ctagtgtagc cgtagttagg
     1801 ccaccacttc aagaactctg tagcaccgcc tacatacctc gctctgctaa tcctgttacc
     1861 agtggctgct gccagtggcg ataagtcgtg tcttaccggg ttggactcaa gacgatagtt
     1921 accggataag gcgcagcggt cgggctgaac ggggggttcg tgcacacagc ccagcttgga
     1981 gcgaacgacc tacaccgaac tgagatacct acagcgtgag ctatgagaaa gcgccacgct
     2041 tcccgaaggg agaaaggcgg acaggtatcc ggtaagcggc agggtcggaa caggagagcg
     2101 cacgagggag cttccagggg gaaacgcctg gtatctttat agtcctgtcg ggtttcgcca
     2161 cctctgactt gagcgtcgat ttttgtgatg ctcgtcaggg gggcggagcc tatggaaaaa
     2221 cgccagcaac gcggcctttt tacggttcct ggccttttgc tggccttttg ctcacatgtt
     2281 ctttcctgcg ttatcccctg attctgtgga taaccgtatt accgcctttg agtgagctga
     2341 taccgctcgc cgcagccgaa cgaccgagcg cagcgagtca gtgagcgagg aagcggaaga
     2401 gcgcctgatg cggtattttc tccttacgca tctgtgcggt atttcacacc gcatatatgg
     2461 tgcactctca gtacaatctg ctctgatgcc gcatagttaa gccagtatac actccgctat
     2521 cgctacgtga ctgggtcatg gctgcgcccc gacacccgcc aacacccgct gacgcgccct
     2581 gacgggcttg tctgctcccg gcatccgctt acagacaagc tgtgaccgtc tccgggagct
     2641 gcatgtgtca gaggttttca ccgtcatcac cgaaacgcgc gaggcagctg cggtaaagct
     2701 catcagcgtg gtcgtgaagc gattcacaga tgtctgcctg ttcatccgcg tccagctcgt
     2761 tgagtttctc cagaagcgtt aatgtctggc ttctgataaa gcgggccatg ttaagggcgg
     2821 ttttttcctg tttggtcact gatgcctccg tgtaaggggg atttctgttc atgggggtaa
     2881 tgataccgat gaaacgagag aggatgctca cgatacgggt tactgatgat gaacatgccc
     2941 ggttactgga acgttgtgag ggtaaacaac tggcggtatg gatgcggcgg gaccagagaa
     3001 aaatcactca gggtcaatgc cagcgcttcg ttaatacaga tgtaggtgtt ccacagggta
     3061 gccagcagca tcctgcgatg cagatccgga acataatggt gcagggcgct gacttccgcg
     3121 tttccagact ttacgaaaca cggaaaccga agaccattca tgttgttgct caggtcgcag
     3181 acgttttgca gcagcagtcg cttcacgttc gctcgcgtat cggtgattca ttctgctaac
     3241 cagtaaggca accccgccag cctagccggg tcctcaacga caggagcacg atcatgcgca
     3301 cccgtggggc cgccatgccg gcgataatgg cctgcttctc gccgaaacgt ttggtggcgg
     3361 gaccagtgac gaaggcttga gcgagggcgt gcaagattcc gaataccgca agcgacaggc
     3421 cgatcatcgt cgcgctccag cgaaagcggt cctcgccgaa aatgacccag agcgctgccg
     3481 gcacctgtcc tacgagttgc atgataaaga agacagtcat aagtgcggcg acgatagtca
     3541 tgccccgcgc ccaccggaag gagctgactg ggttgaaggc tctcaagggc atcggtcgag
     3601 atcccggtgc ctaatgagtg agctaactta cattaattgc gttgcgctca ctgcccgctt
     3661 tccagtcggg aaacctgtcg tgccagctgc attaatgaat cggccaacgc gcggggagag
     3721 gcggtttgcg tattgggcgc cagggtggtt tttcttttca ccagtgagac gggcaacagc
     3781 tgattgccct tcaccgcctg gccctgagag agttgcagca agcggtccac gctggtttgc
     3841 cccagcaggc gaaaatcctg tttgatggtg gttaacggcg ggatataaca tgagctgtct
     3901 tcggtatcgt cgtatcccac taccgagatg tccgcaccaa cgcgcagccc ggactcggta
     3961 atggcgcgca ttgcgcccag cgccatctga tcgttggcaa ccagcatcgc agtgggaacg
     4021 atgccctcat tcagcatttg catggtttgt tgaaaaccgg acatggcact ccagtcgcct
     4081 tcccgttccg ctatcggctg aatttgattg cgagtgagat atttatgcca gccagccaga
     4141 cgcagacgcg ccgagacaga acttaatggg cccgctaaca gcgcgatttg ctggtgaccc
     4201 aatgcgacca gatgctccac gcccagtcgc gtaccgtctt catgggagaa aataatactg
     4261 ttgatgggtg tctggtcaga gacatcaaga aataacgccg gaacattagt gcaggcagct
     4321 tccacagcaa tggcatcctg gtcatccagc ggatagttaa tgatcagccc actgacgcgt
     4381 tgcgcgagaa gattgtgcac cgccgcttta caggcttcga cgccgcttcg ttctaccatc
     4441 gacaccacca cgctggcacc cagttgatcg gcgcgagatt taatcgccgc gacaatttgc
     4501 gacggcgcgt gcagggccag actggaggtg gcaacgccaa tcagcaacga ctgtttgccc
     4561 gccagttgtt gtgccacgcg gttgggaatg taattcagct ccgccatcgc cgcttccact
     4621 ttttcccgcg ttttcgcaga aacgtggctg gcctggttca ccacgcggga aacggtctga
     4681 taagagacac cggcatactc tgcgacatcg tataacgtta ctggtttcac attcaccacc
     4741 ctgaattgac tctcttccgg gcgctatcat gccataccgc gaaaggtttt gcgccattcg
     4801 atggtgtccg ggatctcgac gctctccctt atgcgactcc tgcattagga agcagcccag
     4861 tagtaggttg aggccgttga gcaccgccgc cgcaaggaat ggtgcatgca aggagatggc
     4921 gcccaacagt cccccggcca cggggcctgc caccataccc acgccgaaac aagcgctcat
     4981 gagcccgaag tggcgagccc gatcttcccc atcggtgatg tcggcgatat aggcgccagc
     5041 aaccgcacct gtggcgccgg tgatgccggc cacgatgcgt ccggcgtaga ggatcgagat
     5101 cgatctcgat cccgcgaaat taatacgact cactataggg gaattgtgag cggataacaa
     5161 ttcccctcta gaaataattt tgtttaactt taagaaggag atatacatat gagcgataaa
     5221 attattcacc tgactgacga cagttttgac acggatgtac tcaaagcgga cggggcgatc
     5281 ctcgtcgatt tctgggcaga gtggtgcggt ccgtgcaaaa tgatcgcccc gattctggat
     5341 gaaatcgctg acgaatatca gggcaaactg accgttgcaa aactgaacat cgatcaaaac
     5401 cctggcactg cgccgaaata tggcatccgt ggtatcccga ctctgctgct gttcaaaaac
     5461 ggtgaagtgg cggcaaccaa agtgggtgca ctgtctaaag gtcagttgaa agagttcctc
     5521 gacgctaacc tggccggttc tggttctggc catatgcacc atcatcatca tcattcttct
     5581 ggtgagaatc tttattttca gggcgccatg ggaaattctg ttgtttcttg gaactctatg
     5641 attactgctt atgctagaaa cggtagaatc gaagaggcta gaaaattgtt tgatgaaatg
     5701 cctgagagag atgttgtttc ttggaatgct atgatttctg gatacgctaa gaacggtgaa
     5761 cttgatgagg ctagaaaatt gttcgatgaa atgccagaaa gggatgttgt ttcttggaca
     5821 gctatgattt ctggatatgc tcaaaatggt agaatcgatg aagctagaga gctttttgat
     5881 aagatgcctg agagaaatgt tgtttcttgg aacgcaatga tttctggtta cgctcagaac
     5941 ggtaggattg atgaagctag agagttgttc gataaaatgc cagaaagatc agttgtttct
     6001 tggaccgcaa tgatttctgg atacgcacag aatggtagga tagatgaggc tagagagctt
     6061 ttcgataaaa tgccagagag gaacgttgtt tcttggaacg ctatgatttc tggttatgct
     6121 cagaacggta ggatagacga ggctagagag ttgtttgata agatgcctga aagatcagtt
     6181 gtttcttgga cggcaatgat ttctggttat gcacagaatg gtaggatcga cgaggctaga
     6241 gagctttttg acaagatgcc agaacgtgac gttgtttctt ggaatgcaat gatttctgga
     6301 tatgcacaga acggtaggat agatgaagct agagagcttt tcgacaagat gccagaaaga
     6361 gacgttgttt cttggactgc tatgatttct gcttatgctc aatgtggaca tttggaagag
     6421 gctagaaaaa tctttgatag gatgccagaa cgtgatgttg tttcttggaa cgcgatgatt
     6481 gctggatacg ctcaaaacgg acatggtgaa gaggctcttg aattgtttag agagatgcag
     6541 cttgaaggta tcaaaccatc tgaggttact ttcacatctg ttctttctgc ttgttctcat
     6601 gctggattgg ttgaagaggg ttgggaatat ttcgtttcta tggcttctga ttacggaatt
     6661 gagcctagaa gagaacatta tggttgtatg gttgatcttt tgggaagagc tggtagactt
     6721 gaagaggctg aagagttgat cgagtctatg ccttttgaac caaatgctgt tgtttggaga
     6781 actttccttc agggttgtaa gacatacggt atgttggatt aataactcga gcaccaccac
     6841 caccaccact gagatccggc tgctaacaaa gcccgaaagg aagctgagtt ggctgctgcc
     6901 accgctgagc aataactagc ataacccctt ggggcctcta aacgggtctt gaggggtttt
     6961 ttgctgaaag gaggaactat atccggat
//
