# Supplementary material for: Cofactor-independent RNA editing by a synthetic S-type PPR protein
Source: Synth Biol (Oxf). 2021 Dec 23;7(1):ysab034. doi: 10.1093/synbio/ysab034 (PMC8809517; doi:10.1093/synbio/ysab034)
Supplement: ysab034_Supp [file ysab034_supp.zip › Supplementray tables.xlsx]

## Sheet: Table S1
Name of gene or geneBlock	DNA sequence
9S-S2 PPR	ATGGGAAATTCTGTTGTTTCTTGGAACTCTATGATTACTGCTTATGCTAGAAACGGTAGAATCGAAGAGGCTAGAAAATTGTTTGATGAAATGCCTGAGAGAGATGTTGTTTCTTGGAATGCTATGATTTCTGGATACGCTAAGAACGGTGAACTTGATGAGGCTAGAAAATTGTTCGATGAAATGCCAGAAAGGGATGTTGTTTCTTGGACAGCTATGATTTCTGGATATGCTCAAAATGGTAGAATCGATGAAGCTAGAGAGCTTTTTGATAAGATGCCTGAGAGAAATGTTGTTTCTTGGAACGCAATGATTTCTGGTTACGCTCAGAACGGTAGGATTGATGAAGCTAGAGAGTTGTTCGATAAAATGCCAGAAAGATCAGTTGTTTCTTGGACC…
9S	ATGGGAAATTCTGTGGTGTCGTGGAACGCTATGATCAGCGGGTACGCGCAAAACGGCCGGATCGATGAAGCGCGAGAACTATTTGATAAGATGCCGGAGAGAGACGTTGTCTCCTGGAATGCGATGATTTCAGGATATGCGCAGAACGGGAGGATTGATGAGGCTCGGGAGTTATTTGACAAAATGCCAGAGCGGGACGTGGTTTCTTGGACTGCCATGATCTCCGGGTACGCACAAAACGGACGCATTGACGAAGCGCGGGAGCTCTTTGATAAAATGCCCGAGCGCAACGTCGTGTCTTGGAATGCCATGATTTCGGGGTATGCCCAAAATGGTCGCATCGACGAGGCGCGAGAATTATTCGACAAGATGCCAGAACGGTCGGTGGTGTCCTGGACC…
9P-S2	ATGGGAAATGATGTCGTCACGTACAACACCCTTATCGACGGACTTGCTAAGGCTGGTCGTCTGGAAGAAGCTCTTCAGCTGTTTCAAGAGATGAAGGAAAAGGGCGTAAAGCCTGACGTGGTAACGTACAATACGCTTATCGATGGTCTGGCGAAGGCTGGCCGTCTTGAAGAGGCCCTGCAGCTGTTTCAGGAAATGAAAGAAAAGGGCGTTAAACCTGATGTAGTAACCTACACGACATTGATCGACGGACTTGCTAAGGCCGGACGCTTAGAGGAGGCCCTTCAACTGTTCCAGGAGATGAAGGAGAAAGGAGTAAAACCTAACGTGGTCACTTATAATACTTTGATTGACGGTTTGGCAAAGGCAGGACGTTTGGAAGAGGCCTTACAATTGTTT…
9S-DYW	ATGGGTAATTCTGTTGTTTCTTGGAACTCTATGATCACTGCTTATGCTAGAAACGGTAGAATTGAAGAGGCTAGAAAGTTGTTTGATGAGATGCCTGAAAGAGATGTTGTTTCTTGGAATGCTATGATCTCTGGATACGCTAAAAACGGTGAGCTTGATGAAGCTAGAAAGTTGTTCGATGAGATGCCAGAGAGGGATGTTGTTTCTTGGACAGCTATGATCTCTGGATATGCTCAAAATGGTAGAATTGATGAGGCTAGAGAACTTTTCGATAAGATGCCTGAAAGAAACGTTGTTTCTTGGAACGCAATGATCTCTGGTTACGCTCAGAACGGTAGGATCGATGAGGCTAGAGAATTGTTCGATAAGATGCCAGAGAGATCAGTTGTTTCTTGGACC…
GeneBlock S-motif-u (library assembly)	CCGCCATGGCTCTGGTCTCTGTcGTcTCcTGGAACTCTATGATcACTGCTTATGCcAGAAAtGGcAGAATCGAAGAGGCccggAAaTTaTTTGAcGAaATGCCTGAAAGAGATGTCGAGGTCTTCGAGCTCCCAACGCGTTG
GeneBlock S-motif-a (library assembly)	CCGCCATGGCTCTGGTCTCTGTcGTTTCTTGGACAGCTATGATTTCTGGATATGCTCAAAATGGTAGAATCGATGAGGCTAGAGAACTTTTCGATAAGATGCCTGAAAGAAACGTCGAGGTCTTCGAGCTCCCAACGCGTTG
GeneBlock S-motif-c (library assembly)	CCGCCATGGCTCTGGTCTCTGTcGTcTCcTGGAACTCTATGATcACTGCTTATGCcAGAAAtGGcAGAATCGAAGAGGCccggAAaTTaTTTGAcGAaATGCCTGAAAGAtcaGTCGAGGTCTTCGAGCTCCCAACGCGTTG
GeneBlock S-motif-g (library assembly)	CCGCCATGGCTCTGGTCTCTGTcGTTTCTTGGACTGCTATGATTTCTGCTTATGCTCAATGTGGACATTTGGAAGAGGCTAGAAAGATTTTTGATAGAATGCCAGAGAGAGACGTCGAGGTCTTCGAGCTCCCAACGCGTTG
GeneBlock 1 to assemble 9P-S2 PPR	GAATCTTTATTTTCAGGGCGCCATGGGAAATGATGTCGTCACGTACAACACCCTTATCAGCGGACTTGCTAAGGCTGGTCGTCTGGAAGAAGCTCTTCAGCTGTTTCAAGAGATGAAGGAAAAGGGCGTAAAGCCTGACGTGGTAACGTACAATACGCTTATCAGCGGTCTGGCGAAGGCTGGCCGTCTTGAAGAGGCCCTGCAGCTGTTTCAGGAAATGAAAGAAAAGGGCGTTAAACCTGATGTAGTAACCTACACGACATTGATCAGCGGACTTGCTAAGGCCGGACGCTTAGAGGAGGCCCTTCAACTGTTCCAGGAGATGAAGGAGAAAGGAGTAAAACCTAACGTGGTCACTTATAATACTTTGATTAGCGGTTTGGCAAAGGCAGGACGTTT…
GeneBlock 2 to assemble 9P-S2 PPR	GAAAGGTGTCAAGCCCAACGTTGTCACGTACAACACCCTTATTGATGGTCTGGCCAAAGCCGGTCGCTTAGAGGAAGCCTTGCAGCTTTTCCAGGAGATGAAAGAGAAGGGTGTTAAGCCAAGCGTGGTTACATACACCACTTTAATCGATGGATTAGCAAAGGCAGGACGCCTGGAGGAGGCCCTGCAACTTTTTCAAGAGATGAAGGAGAAAGGGGTCAAACCTGATGTGGTTACATACAATACCTTGATCGACGGACTTGCTAAGGCGGGTCGCCTTGAAGAAGCGTTACAGTTGTTCCAAGAAATGAAAGAAAAGGGAGTGAAACCGGATGTGGTGACTTACACGACGCTTATCGACGGGCTTGCTAAGGCCGGGCGTTTAGAAGAAGCTTTGCA…
9S-E2	ATGGGAAATTCTGTTGTTTCTTGGAACTCTATGATTACTGCTTATGCTAGAAACGGTAGAATCGAAGAGGCTAGAAAGTTGTTTGATGAGATGCCTGAAAGAGATGTTGTTTCTTGGAATGCTATGATTTCTGGATACGCTAAAAACGGTGAGCTTGATGAAGCTAGAAAGTTGTTCGATGAGATGCCAGAGAGGGATGTTGTTTCTTGGACAGCTATGATTTCTGGATATGCTCAAAATGGTAGAATCGATGAGGCTAGAGAACTTTTCGATAAGATGCCTGAAAGAAACGTTGTTTCTTGGAACGCAATGATTTCTGGTTACGCTCAGAACGGTAGGATTGATGAGGCTAGAGAATTGTTCGATAAGATGCCAGAGAGATCAGTTGTTTCTTGGACC…
eGFP	ATGGTGAGCAAGGGCGAGGAGCTGTTCACCGGGGTGGTGCCCATCCTGGTCGAGCTGGACGGCGACGTAAACGGCCACAAGTTCAGCGTGTCCGGCGAGGGCGAGGGCGATGCCACCTACGGCAAGCTGACCCTGAAGTTCATCTGCACCACCGGCAAGCTGCCCGTGCCCTGGCCCACCCTCGTGACCACCCTGACCTACGGCGTGCAGTGCTTCAGCCGCTACCCCGACCACATGAAGCAGCACGACTTCTTCAAGTCCGCCATGCCCGAAGGCTACGTCCAGGAGCGCACCATCTTCTTCAAGGACGACGGCAACTACAAGACCCGCGCCGAGGTGAAGTTCGAGGGCGACACCCTGGTGAACCGCATCGAGCTGAAGGGCATCGACTTCAAGGAG…

## Sheet: Table S2
U_NDT_Fo	GGCTCTGGTCTCTGTcGTcTCcTGGNDTTCTATGATcACTGC
U_VMA_Fo	GGCTCTGGTCTCTGTcGTcTCcTGGVMATCTATGATcACTGC
U_TGG_Fo	GGCTCTGGTCTCTGTcGTcTCcTGGTGGTCTATGATcACTGC
U_ATG_Fo	GGCTCTGGTCTCTGTcGTcTCcTGGATGTCTATGATcACTGC
U_NDT_Rev	GGAGCTCGAAGACCTCGACAHNTCTTTCAGGCATTTC
U_VMA_Rev	GGAGCTCGAAGACCTCGACTKBTCTTTCAGGCATTTC
U_TGG_Rev	GGAGCTCGAAGACCTCGACCCATCTTTCAGGCATTTC
U_ATG_Rev	GGAGCTCGAAGACCTCGACCATTCTTTCAGGCATTTC
RpoA_GA.For	AGGAACATGTATTACACGTGCAAAATCTGAGAGCTGAGCAATAACTAGCATAACCCCTTG
RpoA_GA.Rev	GATTTTGCACGTGTAATACATGTTCCTTCTATTTCTCGAGTTACCAATAATCTCCACAAG
MORF2_73.For	GGTGGTCCATGGCGACGGAGATGGCTCCTTTGTTTCCGGGATCCGATTATG
MORF2_193.Re	GGTGGTCTCGAGTCACTCAACCCGCCTCTGCCTCTCTGGTGATCGTTGGACTATC
Table S2. List of primers used in this research. Nucleotides in bold indicate codons corresponding to specificity-determining amino acids at the 5th and last position of the PPR motifs

## Sheet: Table S3
5th/last	A	C	G	U	source
AD	222.685	193.676	156.045	50.832	selection
AN	136.789	65.9774	123.372	44.0398	selection
CD	1293.18	490.689	619.868	651.399	selection
CN	45.0137	213.264	346.277	151.878	selection
DD	531.082	394.784	55.1229	315.22	selection
DS	758.709	401.338	260.312	469.75	selection
ES	938.198	421.657	629.558	512.354	selection
GD	494.813	401.787	32.4886	407.548	selection
GN	41.1542	155.446	275.876	82.7375	selection
GS	564.254	628.526	548.576	749.175	selection
GT	108.232	169.176	436.002	236.152	selection
HD	464.877	144.457	26.4527	65.7181	selection
ID	174.597	152.528	126.574	53.4928	selection
KD	409.136	189.258	315.428	278.566	selection
LD	452.014	213.752	183.471	66.2683	selection
ND	86.8421	19.0271	276.379	6.2694	selection
NE	138.705	10.4521	276.418	3.54488	selection
NG	135.798	30.7449	444.545	30.661	selection
NN	114.109	3.13459	178.26	11.6281	selection
NS	161.889	2.00528	521.676	5.06952	selection
NT	215.362	8.34566	290.837	24.6076	selection
RD	644.525	206.688	253.185	427.808	selection
SD	574.252	412.784	17.1589	262.039	selection
SG	121.719	181.438	156.932	182.398	selection
SN	50.8426	235.006	296.064	272.339	selection
SS	65.3338	111.939	250.683	69.7575	selection
ST	72.2906	187.464	290.869	108.405	selection
TD	91.6767	97.4716	5.0596	22.998	selection
TN	8.35043	59.8169	58.9893	53.283	selection
TS	18.4266	36.9554	65.5151	48.7744	selection
TT	18.2677	83.1249	81.3848	63.1301	selection
AC	163.303	112.167	73.1238	92.2221	screen
AI	202.758	102.647	106.977	249.298	screen
AL	272.349	128.843	133.962	255.089	screen
AP	218.301	137.719	114.576	319.532	screen
AQ	305.828	249.129	173.778	521.927	screen
AR	254.375	178.29	165.932	159.794	screen
AT	90.7188	102.133	106.577	68.8526	screen
AV	496.783	91.1939	124.459	152.135	screen
AW	137.619	129.363	104.154	148.967	screen
AY	171.991	82.5128	68.4874	175.436	screen
CA	98.1531	113.547	92.3065	158.973	screen
CC	43.6773	263.763	70.4696	243.072	screen
CE	146.035	503.019	39.5003	170.317	screen
CF	203.36	125.894	100.288	317.137	screen
CH	25.4353	123.655	57.6886	152.343	screen
CK	66.3209	96.1889	91.053	139.147	screen
CM	266.453	90.4981	112.542	178.729	screen
CP	263.359	272.252	321.047	350.995	screen
CQ	176.699	127.167	149.673	143.095	screen
CR	44.4724	160.354	54.9382	96.7725	screen
CT	149.68	245.244	85.3462	155.104	screen
CV	98.078	130.074	123.537	167.053	screen
CW	171.08	86.0722	84.8915	233.55	screen
CY	217.342	56.9078	72.3095	94.2189	screen
DA	232.744	103.396	113.649	173.624	screen
DE	343.059	123.554	95.2032	282.664	screen
DH	310.555	123.11	120.179	181.537	screen
DK	334.299	153.947	133.88	474.627	screen
DL	90.5491	133.335	52.3163	407.824	screen
DP	340.752	202.266	157.161	501.319	screen
DQ	972.784	369.377	269.992	803.431	screen
DR	325.862	154.127	155.415	281.862	screen
DT	320.178	122.848	105.649	301.054	screen
DW	571.989	134.253	177.807	201.639	screen
DY	1182.14	152.987	246.345	266.31	screen
EE	386.674	248.32	169.147	675.176	screen
EI	5136.8	4244.99	3855.01	4065.59	screen
EK	311.665	124.167	154.648	266.823	screen
EL	147.02	63.1247	68.9529	195.652	screen
EM	360.287	105.2	135.935	205.829	screen
EP	264.268	130.429	101.945	271.466	screen
ET	339.111	130.126	123.426	475.583	screen
EW	629.918	212.589	198.035	648.388	screen
EY	449.923	231.267	186.842	479.852	screen
FF	200.463	76.4267	92.0573	140.184	screen
FG	138.806	74.0595	75.9018	123.649	screen
FH	188.33	73.3693	84.8681	138.266	screen
FK	121.324	159.986	63.5549	667.202	screen
FL	232.204	76.2542	90.1913	165.777	screen
FM	229.664	76.6571	69.0503	193.925	screen
FN	195.755	81.3917	100.617	112.491	screen
FP	392.928	139.957	180.714	196.323	screen
FQ	419.466	157.771	143.425	466.346	screen
FR	85.0849	117.477	107.383	175.79	screen
FW	236.272	99.3071	72.1786	364.306	screen
GA	133.105	123.684	100.611	175.445	screen
GF	218.04	69.0558	95.5971	118.539	screen
GG	49.9223	91.9994	95.2125	95.2633	screen
GH	113.964	91.0884	108.499	135.836	screen
GI	315.35	104.875	113.051	204.781	screen
GK	34.307	102.756	65.3863	59.6952	screen
GM	94.2758	57.8076	66.0133	149.196	screen
GP	179.482	85.8792	127.08	127.816	screen
GQ	149.837	96.5562	108.997	141.826	screen
GR	158.013	100.35	114.717	116.108	screen
GV	312.527	118.596	117.648	233.913	screen
GW	74.5309	49.6901	69.1328	66.9972	screen
GY	548.414	271.927	279.813	574.354	screen
HF	319.73	140.235	133.93	203.924	screen
HG	61.3246	101.183	37.0914	38.6977	screen
HL	82.0644	60.1209	55.6213	32.7079	screen
HN	188.545	36.0579	149.093	30.8174	screen
HQ	82.5659	68.6846	60.777	31.3685	screen
HT	102.93	50.9236	74.9612	24.9331	screen
HV	115.14	81.3297	95.1872	57.3474	screen
IA	620.069	213.133	259.02	756.597	screen
IC	42.5269	182.225	90.5672	32.9272	screen
IE	48.5847	97.223	78.6246	43.1266	screen
IG	40.5883	69.1936	72.0058	26.6449	screen
IH	167.47	147.335	107.012	243.067	screen
IK	197.124	130.906	121.03	182.891	screen
IL	343.435	105.738	127.628	201.755	screen
IN	149.695	96.4092	117.019	18.2426	screen
IP	266.313	132.024	112.014	269.326	screen
IR	167.923	86.3735	97.3285	112.534	screen
IT	158.299	141.059	145.139	59.1434	screen
IW	251.803	74.5141	98.2586	135.514	screen
KI	560.275	130.359	167.271	251.943	screen
KK	254.44	101.511	119.078	83.8195	screen
KL	151.101	83.5368	73.5214	173.751	screen
KP	193.796	107.245	104.879	76.3701	screen
KQ	109.661	71.3497	81.2694	63.6591	screen
KR	139.391	42.8943	55.4866	66.8637	screen
KS	119.643	67.7769	89.3289	40.7539	screen
KT	211.037	76.8387	83.6454	211.772	screen
KY	114.656	62.4688	49.2839	127.809	screen
LA	90.867	47.4468	71.4207	43.3817	screen
LC	98.739	88.9757	70.3874	60.2399	screen
LH	399.041	178.765	195.647	124.724	screen
LL	156.737	74.9343	76.1341	158.335	screen
LM	381.499	104.481	122.331	176.081	screen
LP	212.987	97.6578	113.834	145.366	screen
LQ	80.0478	59.9905	68.5351	58.8826	screen
LS	120.143	139.47	111.195	37.2493	screen
LT	171.318	103.165	205.841	18.9739	screen
LW	246.793	110.959	99.9396	248.055	screen
MC	85.3315	99.6591	68.8171	192.881	screen
MD	295.67	143.1	43.07	128.756	screen
ME	263.918	116.996	89.0094	158.279	screen
MH	573.663	242.092	257.441	411.656	screen
MP	263.595	105.745	114.906	295.726	screen
MS	65.9159	50.3902	73.1498	48.4338	screen
MT	116.174	124.231	115.256	109.13	screen
MY	487.526	215.581	166.965	682.359	screen
NF	202.105	108.757	140.198	63.9292	screen
NH	284.719	166.34	286.961	40.685	screen
NI	184.335	53.847	86.2244	26.7372	screen
NL	290.843	104.72	130.59	96.6336	screen
NM	78.1409	71.0545	139.407	21.1701	screen
NP	290.305	122.751	157.821	154.016	screen
NQ	490.157	67.9515	898.154	25.9	screen
NW	163.796	78.6961	89.3809	210.103	screen
PC	660.415	332.185	296.94	874.155	screen
PE	385.843	203.822	219.699	309.065	screen
PF	244.65	133.615	124.833	290.117	screen
PG	735.008	344.689	262.287	778.295	screen
PH	332.118	94.4263	142.809	143.16	screen
PI	272.341	108.808	126.8	186.729	screen
PN	150.847	171.709	163.704	135.683	screen
PP	1418.3	273.009	326.336	561.483	screen
PR	328.592	150.6	166.248	244.666	screen
PT	404.624	175.572	177.436	178.686	screen
PV	406.957	120.647	150.098	290.69	screen
PW	44.5689	69.3478	77.6539	81.9287	screen
PY	415.664	146.131	168.329	298.701	screen
QG	372.709	153.91	166.372	321.459	screen
QI	315.24	141.583	102.249	344.206	screen
QK	257.488	91.2589	109.045	158.834	screen
QL	155.23	121.835	84.0923	260.736	screen
QN	117.698	94.7274	68.6301	99.1655	screen
QP	258.732	134.782	138.326	219.073	screen
QQ	166.506	118.369	95.4706	122.947	screen
QR	200.659	95.1639	77.723	138.182	screen
QV	4094.15	3534.05	3044.78	3179.58	screen
RA	145.171	75.1349	89.4328	114.266	screen
RG	191.478	74.6972	101.645	97.3467	screen
RK	420.434	135.764	160.585	201.547	screen
RN	199.521	97.9615	118.439	95.8645	screen
RP	335.31	143.018	151.153	163.441	screen
RR	82.009	97.6394	53.3058	97.8797	screen
RS	183.917	72.6519	93.5788	88.9436	screen
RT	172.948	74.739	98.5416	85.8609	screen
RW	248.575	147.373	88.6607	336.636	screen
SE	70.5393	275.943	121.765	201.26	screen
SF	76.6772	38.9807	77.6844	170.964	screen
SH	53.4823	121.963	99.3628	100.687	screen
SI	113.365	74.6843	71.4042	151.926	screen
SK	133.628	86.6774	103.681	104.978	screen
SL	159.272	83.4769	93.991	163.621	screen
SM	369.065	120.097	182.98	159.651	screen
SP	224.418	121.912	121.388	253.014	screen
SQ	40.3371	95.216	39.1657	179.309	screen
SR	63.487	87.653	97.8052	108.558	screen
SV	51.1502	114.253	74.4722	152.087	screen
SW	218.355	90.7304	125.582	155.691	screen
TA	52.8415	106.61	70.1344	173.423	screen
TC	88.6375	330.383	8.09546	118.878	screen
TE	185.117	257.747	13.2173	133.931	screen
TF	172.68	241.424	160.417	636.876	screen
TK	53.373	131.006	130.513	81.9294	screen
TL	168.954	120.203	120.362	174.224	screen
TM	161.789	101.332	107.226	165.446	screen
TP	107.132	92.4177	90.26	112.694	screen
TQ	107.431	156.712	128.004	194.034	screen
TR	80.8209	132.11	120.273	133.078	screen
TV	31.1354	95.8466	85.5965	139.827	screen
TW	125.051	81.499	71.5641	150.101	screen
TY	90.8725	145.188	104.735	147.167	screen
VA	80.6797	64.4436	74.1031	71.7994	screen
VE	168.21	286.999	167.428	244.415	screen
VH	209.302	160.327	155.199	218.646	screen
VI	383.56	121.433	163.433	204.802	screen
VK	146.105	97.1166	91.3746	127.531	screen
VL	199.014	88.5119	112.252	125.866	screen
VM	431.16	148.132	154.64	294.483	screen
VQ	165.622	143.96	125.614	167.356	screen
VS	26.7866	69.4987	50.3541	50.2874	screen
VT	36.2951	89.2643	86.6841	29.3041	screen
WC	180.895	79.4449	77.5571	199.468	screen
WF	273.581	95.7504	80.448	273.034	screen
WK	176.53	72.586	48.1446	154.155	screen
WM	234.645	96.1335	102.266	174.613	screen
WP	579.468	229.677	214.801	525.63	screen
WQ	223.909	101.409	94.4415	194.556	screen
WR	206.265	113.103	90.2529	316.589	screen
WS	247.383	89.184	79.8344	262.55	screen
WT	76.0895	38.503	50.4426	59.0591	screen
WV	95.6424	41.1208	50.7668	100.169	screen
YC	210.758	125.734	114.624	271.087	screen
YE	488.353	128.231	168.946	285.953	screen
YG	566.75	182.528	176.59	210.567	screen
YH	111.126	5.06169	45.9659	168.757	screen
YI	347.426	109.255	112.112	340.128	screen
YK	207.225	93.2703	96.9927	226.882	screen
YL	161.628	89.74	74.6415	198.68	screen
YM	123.965	40.8213	36.2428	154.27	screen
YP	219.457	105.568	110.189	160.164	screen
YQ	161.883	39.5126	49.8218	103.237	screen
YS	910.575	168.469	224.084	133.575	screen
YT	157.58	96.3188	104.584	74.9526	screen
Table S3. Apparent Kd values (nM) for different 5th/last amino acid combinations in dsnS motifs. The Kd values were obtained by curve-fitting to binding curves from RNA pulldown experiments (see for example Supplementary Figure S5). Values marked 'screen' were obtained from a library screen and may not have been replicated (depending on how many times the combination was present in the library). …
